# Supplementary material for: Honeybee visitation to shared flowers increases Vairimorpha ceranae prevalence in bumblebees
Source: Ecol Evol. 2023 Sep 20;13(9):e10528. doi: 10.1002/ece3.10528 (PMC10511299; doi:10.1002/ece3.10528)
Supplement: Supplementary file 1 — Data S1. [file ECE3-13-e10528-s001.zip]

Archive with 4 entries (4 files):
- NosemaAnalysis_Apr.2023.R
- NosemaDataProcessing.R
- VisitationAnalysis_Apr.2023.R
- ECE3_10528_APPENDIX S1.docx
